# Supplementary material for: Temperatures Outside the Optimal Range for Helicobacter pylori Increase Its Harboring within Candida Yeast Cells
Source: Biology (Basel). 2021 Sep 15;10(9):915. doi: 10.3390/biology10090915 (PMC8472035; doi:10.3390/biology10090915)
Supplement: Supplementary file 1 [file biology-10-00915-s001.zip]

Archive with 1 entries (1 files):
- biology-1335788-supplementary.pdf
